# Supplementary material for: Relationships between markers of emotional and social cognition and acoustic-verbal hallucinations in children and adolescents with post-traumatic stress disorder (PTSD)
Source: PLoS One. 2025 Sep 23;20(9):e0332910. doi: 10.1371/journal.pone.0332910 (PMC12456796; doi:10.1371/journal.pone.0332910)
Supplement: S1 File — (XLSX) [file pone.0332910.s001.xlsx]

## Sheet: Feuil2
numero	sexe	age	hav0	psych0	tspt0	A0	B0	C0	D0	E0	F0	G0	H0	I0	J0	K0	L0	M0	N0	O0	tom0	rf0	rcontent0	rtriste0	rneutre0	rpeur0	rcolere0	rdegout0	culpabilite0	timidite0	joie0	degout0	hostilite0	honte0	tristesse0	surprise0	mepris0	interet0	peur0	colere0	omnipot0	bienv0	malv0	res.em0	res.cp0	en.em0	en.cp0	hav1	psych1
1.01	1	13	1	0	1	1	0	1	1	1	1	0	0	0	0	0	1	0	0	0	1	0	0	0	0	0	0	0	8	9	12	7	3	13	7	12	8	11	10	7	12	14	6	5	16	11	6	0	0
1.02	1	15	1	0	1	1	0	1	0	0	0	0	0	0	1	0	0	0	0	0	2	0	1	0	2	2	0	0	15	13	8	6	15	15	15	9	4	3	11	11	20	11	18	14	14	7	8	1	0
1.04	0	14	1	0	1	1	0	0	0	0	0	0	0	0	1	0	0	0	0	0	2	0	0	2	0	0	0	0	6	12	9	11	8	11	10	8	5	10	10	8	20	6	20	14	20	4	4	0	0
1.06	1	15	1	0	1	1	0	1	0	1	1	0	0	0	1	1	0	0	0	0	0	0	1	0	1	2	0	2	5	5	16	3	3	11	7	11	4	9	4	4	22	24	6	16	20	4	5	1	0
1.07	1	12	1	0	1	0	0	0	0	0	1	0	0	0	1	0	0	0	0	0	2	0	2	0	0	1	0	0	12	10	7	5	11	13	16	6	8	5	5	10	21	10	17	9	14	4	5	0	0
1.08	1	10	1	0	1	0	0	0	0	0	0	0	0	0	1	0	0	0	0	0	0	1	0	1	0	0	1	0	9	6	9	6	5	5	5	10	7	11	4	6	20	6	20	12	17	4	4	1	0
1.09	1	14	1	0	1	1	0	0	0	0	0	0	0	0	0	1	0	0	1	0	0	0	0	0	0	0	0	0	11	9	7	6	15	12	15	6	3	9	13	13	20	6	19	16	18	4	4	1	1
1.11	1	13	1	0	1	1	0	1	1	0	1	0	0	0	1	0	0	0	0	0	1	0	2	1	0	1	1	0	15	14	3	12	14	14	15	9	3	4	15	15	19	7	22	16	20	8	4	1	0
1.12	0	10	1	0	1	0	0	0	0	1	0	0	0	1	1	0	1	1	1	0	1	0	0	0	0	0	0	0	11	11	8	14	8	14	14	11	7	9	15	9	17	6	19	16	17	4	4	1	1
1.13	1	14	1	0	1	1	0	1	0	0	1	0	0	1	1	0	0	0	0	0	0	0	2	1	1	0	1	1	12	15	6	15	15	15	15	11	4	13	12	15	18	6	18	13	14	4	4	0	0
1.15	1	16	1	0	1	1	1	1	0	0	1	0	0	0	1	0	1	0	0	0	0	0	1	0	0	0	0	1	11	15	3	10	15	14	14	6	3	6	12	8	16	11	14	7	16	6	6	1	0
1.16	1	14	1	0	1	1	1	1	1	0	1	0	0	1	1	1	0	1	1	0	1	0	0	0	1	0	1	0	10	3	9	10	15	11	14	9	7	11	14	15	15	7	20	11	20	4	4	1	1
1.17	1	15	1	0	1	1	1	1	0	0	0	0	0	1	1	0	0	1	1	1	0	0	1	1	1	0	0	0	12	12	5	9	15	13	15	8	5	6	13	14	24	6	20	16	20	4	6	0	0
1.19	0	9	1	0	1	1	0	0	0	0	1	0	0	0	0	0	0	0	0	0	0	0	0	2	0	0	0	0	5	8	13	7	10	6	6	6	8	7	8	11	19	6	12	11	20	4	4	0	0
1.21	1	8	1	0	1	1	0	0	0	0	0	0	0	0	1	0	0	1	0	1	1	0	0	0	1	0	0	0	10	15	10	8	11	13	13	10	6	12	14	8	19	6	21	12	19	4	12	1	0
1.23	1	12	1	0	1	1	0	1	0	0	1	0	0	0	1	1	0	1	0	0	0	0	0	0	0	2	0	0	6	15	9	11	12	14	12	12	9	7	13	13	17	7	17	16	7	4	4	0	0
2.01	1	16	0	0	1	1	1	1	1	0	1	0	0	0	1	0	0	0	0	0	0	0	1	0	1	0	0	0	9	15	4	9	14	15	15	7	8	5	14	11								0	0
2.02	1	14	0	0	1	1	0	1	1	0	1	0	0	1	1	1	0	0	0	0	0	0	0	0	0	0	0	0	12	11	4	12	15	15	15	12	7	11	15	15								0	0
2.04	1	12	0	0	1	1	0	0	0	0	1	0	0	0	1	0	0	0	0	0	0	0	0	2	0	0	0	0	9	14	5	10	10	13	15	9	7	5	12	13								0	0
2.06	1	16	0	0	1	1	0	1	1	0	1	0	0	0	0	1	0	0	0	0	0	0	1	1	1	0	1	1	7	11	4	12	10	11	14	7	3	12	14	12								0	0
2.07	1	15	0	0	1	1	1	1	1	0	1	0	0	0	1	0	0	0	0	0	2	0	1	2	2	0	2	0	10	8	5	11	9	14	13	9	5	13	13	9								1	0
2.08	0	9	0	0	1	1	0	0	0	0	0	0	0	0	0	0	0	0	0	0	2	0	2	1	2	2	0	1	3	6	14	3	3	7	6	3	4	10	5	5								0	0
2.09	0	14	0	0	1	1	0	0	0	0	0	0	0	0	1	1	0	0	0	0	1	0	2	0	0	0	1	0	8	5	11	4	7	9	3	7	10	12	4	8								1	1
2.10	1	13	0	0	1	0	1	1	1	0	0	0	0	0	0	0	0	0	0	0	0	0	0	1	0	1	0	2	4	10	5	12	11	12	11	4	4	8	15	15								0	0
2.13	0	10	0	0	1	0	0	0	0	0	0	0	1	0	1	0	0	0	0	0	2	0	0	0	0	0	1	0	7	7	9	3	6	10	6	7	5	3	4	4								0	0
2.14	1	8	0	0	1	0	0	0	0	1	0	0	0	0	1	0	0	0	0	0	0	0	0	1	0	0	0	1	7	6	14	4	5	6	3	6	6	11	5	6								0	0
2.15	1	12	0	0	1	1	0	1	1	0	1	0	0	0	1	1	0	0	0	1	0	0	0	1	0	1	0	0	9	14	10	7	9	11	11	9	7	9	9	13								1	0
2.16	1	14	0	0	1	1	0	1	0	0	1	0	0	1	1	1	0	0	0	0	1	0	0	0	0	0	0	0	11	15	7	7	11	15	14	11	8	8	12	13								0	0
2.17	1	15	0	0	1	1	0	1	0	0	0	0	0	0	0	1	0	0	0	0	1	0	1	0	0	0	0	0	6	6	6	5	7	9	12	6	3	6	7	7								0	0
2.18	1	13	0	0	1	1	0	1	1	0	1	0	0	0	1	1	0	0	0	0	2	0	0	2	1	0	0	1	8	15	9	13	14	15	15	12	3	10	15	15								0	0
2.19	1	15	0	0	1	1	0	0	1	0	0	0	0	0	1	1	0	0	0	0	1	0	1	0	0	0	0	1	10	6	9	10	9	7	15	7	5	8	6	9								1	0
[truncated: 61 more columns]
